# Supplementary material for: Differences in the Occurrence of Cell Wall Components between Distinct Cell Types in Glands of Drosophyllum lusitanicum
Source: Int J Mol Sci. 2023 Oct 10;24(20):15045. doi: 10.3390/ijms242015045 (PMC10606540; doi:10.3390/ijms242015045)
Supplement: Supplementary file 1 [file ijms-24-15045-s001.zip]

Archive with 1 entries (1 files):
- ijms-2582231-supplementary.pdf
